# Supplementary material for: Incidence, ecological factors, and temporal trends of prison homicides and suicides in Chile, 2000-2024
Source: Front Psychiatry. 2026 Jan 22;16:1715635. doi: 10.3389/fpsyt.2025.1715635 (PMC12872864; doi:10.3389/fpsyt.2025.1715635)
Supplement: Supplementary file 1 [file DataSheet1.zip]

Archive with 1 entries (1 files):
- Appendix of Incidence, ecological factors, and temporal trends of prison homicides and suicides in Chile, 2000-2024.DOCX
